# Supplementary material for: Membranes for Cation Transport Based on Dendronized Poly(epichlorohydrin-co-ethylene oxide). Part 1: The Effect of Dendron Amount and Column Orientation on Copolymer Mobility
Source: Polymers (Basel). 2021 Oct 14;13(20):3532. doi: 10.3390/polym13203532 (PMC8540024; doi:10.3390/polym13203532)
Supplement: Supplementary file 1 [file polymers-13-03532-s001.zip]

Archive with 1 entries (1 files):
- polymers-1417783-supplementary.pdf
